# Supplementary material for: Bioactive mineralized small intestinal submucosa acellular matrix/PMMA bone cement for vertebral bone regeneration
Source: Regen Biomater. 2023 May 11;10:rbad040. doi: 10.1093/rb/rbad040 (PMC10224805; doi:10.1093/rb/rbad040)
Supplement: rbad040_Supplementary_Data [file rbad040_supplementary_data.zip]

Archive with 5 entries (5 files):
- GA-Publication License Apr-19-2023.pdf
- Respond to Decision Letter.doc
- Similarity Report.pdf
- _____~1.PDF
- Certificate_of_editing-IANBA_1_16_ezcet0msck.pdf
